# Supplementary material for: Questions Left Unanswered: How the Brain Responds to Missing Information
Source: PLoS One. 2013 Oct 2;8(10):e73594. doi: 10.1371/journal.pone.0073594 (PMC3788781; doi:10.1371/journal.pone.0073594)
Supplement: Materials S1 — “Questions Left Unanswered”: Stimulus Materials. (XLSX) [file pone.0073594.s001.xlsx]

## Sheet: STIMULI
"QUESTIONS LEFT UNANSWERED": STIMULUS MATERIALS
EXPERIMENTAL ITEMS
Experiment 1: in neutral condition, the question is always: "Wat gebeurde er?"
Experiment 2: identical to Experiment1, except that part printed in bold is left out
CONDITION	ITEM		QUESTION								ANSWER
experimental	1		Wat	deden	de	sheriff	en	de	cowboy?		De	sheriff	zag	de	indiaan	en	de	cowboy	vaak.
experimental	2		Wat	deden	de	verpleger	en	het	meisje?		De	verpleger	waste	de	jongen	en	het	meisje	liefdevol.
experimental	3		Wat	deden	de	held	en	de	piloot?		De	held	verborg	de	soldaat	en	de	piloot	snel.
experimental	4		Wat	deden	de	toerist	en	de	reisleider?		De	toerist	fotografeerde	de	monnik	en	de	reisleider	vaak.
experimental	5		Wat	deden	de	actrice	en	haar	kapper?		De	actrice	verfoeide	haar	tegenspeler	en	haar	kapper	hartgrondig.
experimental	6		Wat	deden	de	portier	en	zijn	chef?		De	portier	vervloekte	zijn	collega	en	zijn	chef	hoorbaar.
experimental	7		Wat	deden	de	rechercheur	en	de	tipgever?		De	rechercheur	zocht	de	overvaller	en	de	tipgever	overal.
experimental	8		Wat	deden	de	dirigent	en	de	zanger?		De	dirigent	keurde	de	pianist	en	de	zanger	opnieuw.
experimental	9		Wat	deden	de	tovenaar	en	de	prinses?		De	tovenaar	bewaakte	de	koning	en	de	prinses	serieus.
experimental	10		Wat	deden	de	man	en	zijn	vriendin?		De	man	verloor	zijn	vriend	en	zijn	vriendin	plotseling.
experimental	11		Wat	deden	de	reiziger	en	zijn	dochter?		De	reiziger	droeg	zijn	zoontje	en	zijn	dochter	lachend.
experimental	12		Wat	deden	de	peuter	en	zijn	vader?		De	peuter	miste	zijn	vriendje	en	zijn	vader	voortdurend.
experimental	13		Wat	deden	het	leger	en	de	premier?		Het	leger	verdedigde	de	koningin	en	de	premier	trouw.
experimental	14		Wat	deden	de	dichter	en	de	junkie?		De	dichter	bezong	de	hoer	en	de	junkie	luidkeels.
experimental	15		Wat	deden	de	producent	en	de	regisseur?		De	producent	verving	de	cameraman	en	de	regisseur	meteen.
experimental	16		Wat	deden	de	man	en	zijn	kind?		De	man	streelde	zijn	vrouw	en	zijn	kind	zachtjes.
experimental	17		Wat	deden	de	politie	en	de	heler?		De	politie	traceerde	de	dief	en	de	heler	meteen.
experimental	18		Wat	deden	de	medicijnman	en	de	vrouw?		De	medicijnman	begroette	de	man	en	de	vrouw	mompelend.
experimental	19		Wat	doen	het	nichtje	en	haar	vriend?		Het	nichtje	fotografeert	haar	oom	en	haar	vriend	giechelend.
experimental	20		Wat	deden	de	priester	en	de	slaaf?		De	priester	offerde	de	slavin	en	de	slaaf	krijsend.
experimental	21		Wat	doen	de	vrouw	en	haar	man?		De	vrouw	verwaarloost	haar	kind	en	haar	man	ernstig.
experimental	22		Wat	deden	de	agent	en	de	kleuter?		De	agent	bevrijdde	de	vrouw	en	de	kleuter	gauw.
experimental	23		Wat	deden	de	jongeman	en	zijn	hospita?		De	jongeman	haatte	zijn	kamergenoot	en	zijn	hospita	stilletjes.
experimental	24		Wat	deden	het	meisje	en	de	oppas?		Het	meisje	zocht	de	baby	en	de	oppas	overal.
experimental	25		Wat	deden	de	jongen	en	de	rector?		De	jongen	herkende	de	docent	en	de	rector	onmiddellijk.
experimental	26		Wat	deden	het	jongetje	en	de	koetsier?		Het	jongetje	bekogelde	het	paard	en	de	koetsier	voortdurend.
experimental	27		Wat	deden	de	klant	en	de	aannemer?		De	klant	prees	de	architect	en	de	aannemer	voorzichtig.
experimental	28		Wat	deden	de	tekenaar	en	de	vrouw?		De	tekenaar	schetste	het	jongetje	en	de	vrouw	keurig.
experimental	29		Wat	deden	de	activist	en	de	lijfwacht?		De	activist	besmeurde	de	politicus	en	de	lijfwacht	opzettelijk.
experimental	30		Wat	doen	de	lummel	en	het	meisje?		De	lummel	bespuugt	de	jongen	en	het	meisje	boos.
experimental	31		Wat	deden	de	boswachter	en	de	padvinder?		De	boswachter	groette	de	hopman	en	de	padvinder	glimlachend.
experimental	32		Wat	doen	de	sheriff	en	de	knecht?		De	sheriff	beschermt	de	boer	en	de	knecht	voortdurend.
experimental	33		Wat	deden	de	cipier	en	de	agent?		De	cipier	bekeek	de	gevangene	en	de	agent	fronsend.
experimental	34		Wat	deden	de	chauffeur	en	de	butler?		De	chauffeur	vervoerde	de	baron	en	de	butler	gisteren.
experimental	35		Wat	deden	de	winnares	en	haar	trainer?		De	winnares	omhelsde	haar	zusje	en	haar	trainer	huilend.
experimental	36		Wat	deden	de	bestuurder	en	de	voetganger?		De	bestuurder	raakte	de	fietser	en	de	voetganger	onverwacht.
experimental	37		Wat	deden	de	journalist	en	de	minister?		De	journalist	bespotte	het	kamerlid	en	de	minister	vreselijk.
experimental	38		Wat	deden	de	vrouw	en	haar	pastoor?		De	vrouw	vereerde	de	paus	en	haar	pastoor	blindelings.
experimental	39		Wat	deden	de	kerkganger	en	de	predikant?		De	kerkganger	loofde	de	organist	en	de	predikant	mateloos.
experimental	40		Wat	doen	de	commissie	en	de	architect?		De	commissie	evalueert	de	aannemer	en	de	architect	langdurig.
experimental	41		Wat	deden	de	klant	en	de	bewaker?		De	klant	ontvluchtte	de	verkoper	en	de	bewaker	meteen.
experimental	42		Wat	deden	de	dief	en	de	agent?		De	dief	beschoot	de	juwelier	en	de	agent	vanochtend.
experimental	43		Wat	deden	de	kwajongen	en	de	opzichter?		De	kwajongen	bespiedde	de	metselaar	en	de	opzichter	stiekem.
experimental	44		Wat	doen	de	componist	en	de	solist?		De	componist	beoordeelt	het	koor	en	de	solist	kritisch.
experimental	45		Wat	deden	de	oma	en	haar	kleinkind?		De	oma	verwende	haar	dochter	en	haar	kleinkind	ontzettend.
experimental	46		Wat	deden	het	arbeidsburo	en	de	schilder?		Het	arbeidsburo	stuurde	de	monteur	en	de	schilder	vanmorgen
experimental	47		Wat	deden	de	boef	en	zijn	makker?		De	boef	verraadde	zijn	baas	en	zijn	makker	onbewust.
experimental	48		Wat	doen	de	bisschop	en	de	kapitein?		De	bisschop	zegent	de	matroos	en	de	kapitein	plechtig.
experimental	49		Wat	doen	de	bediende	en	de	directeur?		De	bediende	minacht	de	manager	en	de	directeur	behoorlijk.
experimental	50		Wat	deden	de	burgemeester	en	de	wethouder?		De	burgemeester	prees	het	raadslid	en	de	wethouder	uitbundig.
experimental	51		Wat	doen	de	getuige	en	de	heler?		De	getuige	beschrijft	de	oplichter	en	de	heler	uitvoerig.
experimental	52		Wat	deden	de	man	en	zijn	dochter?		De	man	verwaarloosde	zijn	vrouw	en	zijn	dochter	langdurig.
experimental	53		Wat	doen	de	patient	en	de	dokter?		De	patient	ontloopt	de	verpleger	en	de	dokter	angstig.
experimental	54		Wat	doen	de	butler	en	de	tuinman?		De	butler	bespiedt	het	dienstmeisje	en	de	tuinman	heimelijk.
experimental	55		Wat	deden	de	pelgrim	en	de	kardinaal?		De	pelgrim	kuste	de	paus	en	de	kardinaal	eerbiedig.
experimental	56		Wat	deden	de	treinfanaat	en	de	conducteur?		De	treinfanaat	bewonderde	de	machinist	en	de	conducteur	vurig.
experimental	57		Wat	doen	de	soldaat	en	de	sergeant?		De	soldaat	veracht	de	burger	en	de	sergeant	openlijk.
experimental	58		Wat	deden	de	man	en	zijn	familie?		De	man	bedroog	zijn	echtgenote	en	zijn	familie	bewust.
experimental	59		Wat	doen	de	criticus	en	de	regisseur?		De	criticus	bespot	de	presentator	en	de	regisseur	gniffelend.
experimental	60		Wat	deden	de	docente	en	haar	collega?		De	docente	beschreef	haar	student	en	haar	collega	uitgebreid.
CONDITION	ITEM		QUESTION								ANSWER
filler	1		Wat	deden	de	ridder	en	de	hertog?		De	ridder	bevocht	de	prins	en	de	hertog	vluchtte.
filler	2		Wat	deden	de	rechercheur	en	de	moordenaar?		De	rechercheur	beledigde	de	dief	en	de	moordenaar	vloekte.
filler	3		Wat	deden	de	badmeester	en	de	invalide?		De	badmeester	duwde	het	jongetje	en	de	invalide	protesteerde.
filler	4		Wat	deden	de	vrouw	en	de	advocaat?		De	vrouw	benaderde	de	hulpverlener	en	de	advocaat	mopperde.
filler	5		Wat	deden	de	officier	en	de	getuige?		De	officier	ondervroeg	de	verdachte	en	de	getuige	huilde.
filler	6		Wat	deden	de	politie	en	de	Belg?		De	politie	arresteerde	de	Nederlander	en	de	Belg	ontsnapte.
filler	7		Wat	deden	de	tiener	en	de	gitarist?		De	tiener	adoreerde	de	zanger	en	de	gitarist	grijnsde.
filler	8		Wat	deden	de	leeuw	en	de	buffel?		De	leeuw	achtervolgde	de	gazelle	en	de	buffel	gromde.
filler	9		Wat	deden	de	ambtenaar	en	de	bruidegom?		De	ambtenaar	verwelkomde	de	bruid	en	de	bruidegom	giechelde.
filler	10		Wat	deden	de	arbiter	en	de	aanvoerder?		De	arbiter	berispte	de	keeper	en	de	aanvoerder	gebaarde.
filler	11		Wat	deden	de	dirigent	en	de	sopraan?		De	dirigent	vernederde	het	koor	en	de	sopraan	beefde.
filler	12		Wat	deden	de	winkelier	en	zijn	kat?		De	winkelier	aaide	zijn	hond	en	zijn	kat	geeuwde.
filler	13		Wat	deden	het	meisje	en	haar	zusje?		Het	meisje	schminkte	haar	broertje	en	haar	zusje	genoot.
filler	14		Wat	deden	het	meisje	en	haar	tante?		Het	meisje	beschuldigde	haar	oom	en	haar	tante	schrok.
filler	15		Wat	deden	de	kind	en	haar	moeder?		Het	kind	troostte	haar	vader	en	haar	moeder	glimlachte.
filler	16		Wat	deden	de	detective	en	de	kruidenier?		De	detective	sloeg	de	drogist	en	de	kruidenier	jammerde.
filler	17		Wat	deden	de	deugniet	en	de	vrouw?		De	deugniet	schopte	de	dominee	en	de	vrouw	schaterlachte.
filler	18		Wat	deden	de	oma	en	haar	kleindochter?		De	oma	knuffelde	haar	kleinzoon	en	haar	kleindochter	pruilde.
filler	19		Wat	deden	de	prostituee	en	de	cavia?		De	prostituee	verzorgde	het	konijntje	en	de	cavia	piepte.
filler	20		Wat	deden	het	kereltje	en	zijn	oma?		Het	kereltje	bekeek	zijn	opa	en	zijn	oma	grinnikte.
filler	21		Wat	gebeurde	er?	De	journalist	interviewde	de		filosoof	en	de	werkster	zuchtte.
filler	22		Wat	gebeurde	er?	De	douanier	ondervroeg	de		chauffeur	en	de	bijrijder	grijnsde.
filler	23		Wat	gebeurde	er?	De	rabbi	vermaande	de		jongen	en	het	meisje	lachte.
filler	24		Wat	gebeurt	er?	De	winkelier	bestraft	het		meisje	en	haar	vriendin	snikt.
filler	25		Wat	gebeurde	er?	De	arts	onderzocht	de		vrouw	en	de	verpleegster	schrok.
filler	26		Wat	gebeurde	er?	De	lakei	begluurde	de		barones	en	de	hofdame	gilde.
filler	27		Wat	gebeurde	er?	De	tuinman	snoeide	de		appelboom	en	de	knecht	hielp.
filler	28		Wat	gebeurt	er?	De	directie	halveert	de		lonen	en	de	werknemers	staken.
filler	29		Wat	gebeurde	er?	De	man	verboog	het		hoefijzer	en	de	smid	fronste.
filler	30		Wat	gebeurde	er?	De	koster	luidde	de		klok	en	de	mensen	glunderden.
filler	31		Wat	gebeurde	er?	De	schrijver	vertaalde	de		dichtbundel	en	de	lezers	genoten.
filler	32		Wat	gebeurde	er?	De	detective	schaduwde	de		directeur	en	de	accountant	loog.
filler	33		Wat	gebeurde	er?	De	consulente	begeleidde	de		man	en	de	vrouw	volgde.
filler	34		Wat	gebeurde	er?	De	jongeman	verleidde	de		toeriste	en	haar	vriendin	knipoogde.
filler	35		Wat	gebeurde	er?	De	lijfwacht	beschadigde	de		camera	en	de	reporter	brieste.
filler	36		Wat	gebeurde	er?	De	zonderling	schuwde	het		daglicht	en	de	mensen	zwegen.
filler	37		Wat	gebeurde	er?	De	maniak	teisterde	de		havenstad	en	de	bewoners	leden.
filler	38		Wat	gebeurde	er?	De	kokkin	bakte	de		tofu	en	haar	man	juichte.
filler	39		Wat	gebeurde	er?	De	hulp	lapte	de		ramen	en	de	keukenmeid	sliep.
filler	40		Wat	gebeurde	er?	De	deurwaarder	ontruimde	de		flat	en	de	huurder	krijste.
